# Supplementary material for: Photons for Photography: A First Diagnostic Approach to Polaroid Emulsion Transfer on Paper in Paolo Gioli’s Artworks
Source: Molecules. 2022 Oct 18;27(20):7023. doi: 10.3390/molecules27207023 (PMC9607993; doi:10.3390/molecules27207023)
Supplement: Supplementary file 1 [file molecules-27-07023-s001.zip]

Archive with 1 entries (1 files):
- molecules-1859408-supplementary.pdf
